# Supplementary material for: Genome-wide analysis of mRNAs associated with mouse peroxisomes
Source: BMC Genomics. 2016 Dec 22;17(Suppl 13):1028. doi: 10.1186/s12864-016-3330-x (PMC5259856; doi:10.1186/s12864-016-3330-x)
Supplement: Additional file 3: — The list of differentially expressed RNAs in PX and IP fractions as compared to total cellular RNA fraction (T) with a fold change cut-off more that 2-times. (XLSX 32 kb) [file 12864_2016_3330_MOESM3_ESM.xlsx]

## Sheet: Лист1
PX vs T			IP vs T
Gene	FC		Gene	FC
LOC100040592	9.8883		ABCD3	5.15449
ALDH4A1	9.71131		PRELP	4.7787
HERPUD1	9.70164		GLDC	4.68828
FOXA3	9.64252		ALDH4A1	4.5852
ADK	9.57654		PPM1B	4.40663
PPM1B	9.19046		G6PC	4.38838
FADS1	8.82628		SYVN1	4.15449
DDAH1	8.34019		ZFP36L1	4.13709
LOC100044218	8.29826		SCL0001849.1_2273	4.13034
OTTMUSG00000007485	8.27851		DDAH1	4.02338
ACAA1A	7.97405		PPM1B	4.0064
NR1H4	7.8728		SLCO1B2	3.98199
SLC22A1	7.83174		HMGCS2	3.85993
EGFR	7.71834		ACAA1B	3.62254
CD81	7.71089		RNF6	3.54186
NIPSNAP1	7.69071		HSD3B7	3.53257
CYP4V3	7.64411		FPGS	3.49317
3110049J23RIK	7.60615		PIK3R1	3.43947
FPGS	7.58106		SHC1	3.41557
STARD5	7.48547		ADK	3.41254
FAH	7.29889		MFGE8	3.40814
ALAS1	7.24794		COPE	3.35498
ABCG8	7.23673		CYP8B1	3.32416
GLYCTK	7.17652		4930504E06RIK	3.29495
AI132487	7.17004		FTCD	3.24224
AQP9	7.0475		ATP2A1	3.19012
SERPINA10	6.96987		E130112E08RIK	3.15827
ABHD14B	6.91622		HP1BP3	3.15624
EIF4A2	6.89582		LYPLA2	3.14542
CYP3A13	6.69924		4833426J09RIK	3.13578
PPM1B	6.59085		1110014O20RIK	3.08374
MRPL38	6.53202		PTPLAD1	3.07094
AGPAT6	6.49405		ACTA2	3.03103
SYVN1	6.4782		SPON2	3.01202
DEB1	6.45044		FURIN	2.95997
4930504E06RIK	6.42844		ELOVL5	2.90431
LOC100047651	6.42251		ACAA1A	2.87752
ATOX1	6.40846		NELF	2.85176
TGFBRAP1	6.32553		ATP6AP1	2.81199
MOCS1	6.20468		GHR	2.78472
DBI	6.17757		VCP	2.76696
OSGIN1	6.17209		TPM2	2.75882
RAB8A	6.07005		PGP	2.74725
HIBADH	6.06913		9030024J15RIK	2.72389
CPT2	6.05159		PTTG1IP	2.72236
PSMB2	6.02748		NISCH	2.70978
GOT2	6.02221		LASP1	2.69016
HP1BP3	6.00846		DNAJB2	2.67786
ATP6AP1	5.99152		BSCL2	2.6662
IDH3G	5.98481		LOC100040592	2.66141
RAB11B	5.83913		COX6A2	2.65513
SLC6A12	5.82862		SCARF2	2.61424
BCL6	5.76886		AKR1C19	2.61356
UROC1	5.75592		PPAP2B	2.60904
CUTA	5.72142		APEH	2.60275
C78339	5.68886		MTCH1	2.59806
EG623230	5.67522		PRNP	2.59531
C4B	5.63588		SACM1L	2.57302
ALAD	5.60883		PIK3R1	2.53647
CYP2D22	5.57005		CYP4A12A	2.52928
SHC1	5.55009		PPP1R3C	2.4799
PEX6	5.53047		NIPSNAP1	2.47976
MIDN	5.52412		GOT2	2.47725
D19WSU162E	5.47674		TMEM56	2.47719
LOC100047674	5.43918		PSMD13	2.47302
0610012D14RIK	5.43097		PALLD	2.459
NPC1	5.42232		F2R	2.45103
WBP2	5.41213		STARD5	2.45087
SUDS3	5.39458		PEX6	2.44924
STX5A	5.39116		LOC100044218	2.4479
GLDC	5.3783		BCL6	2.44599
GLYAT	5.35117		GSTK1	2.44228
H6PD	5.34445		FOXQ1	2.43327
RCL1	5.32339		ST5	2.42854
KRTCAP2	5.31514		PRKACB	2.42382
YPEL3	5.27453		RNPEPL1	2.42081
D330001F17RIK	5.26345		LOC632684	2.40199
SCD1	5.25887		GLO1	2.39099
AMDHD1	5.25505		IL11RA1	2.36289
SLCO1B2	5.23446		SCAMP1	2.36061
ATAD3A	5.19284		TGFBRAP1	2.36031
CYP8B1	5.18471		HSD3B7	2.35384
COPE	5.17937		EIF4A2	2.34345
2400010C15RIK	5.16685		LAMP2	2.34093
ABCA3	5.16163		3110049J23RIK	2.33174
1110002D22RIK	5.15769		LOC100048105	2.331
GPT2	5.14817		RCL1	2.33085
2310039H08RIK	5.14246		MRPS24	2.32687
TPI1	5.1239		ACLY	2.32505
RELN	5.08408		ABCA3	2.32353
PTTG1IP	5.08272		MRPL38	2.30894
SERPINF1	5.08227		LOC100047674	2.30522
MFN2	5.06473		CYP4V3	2.3039
FOXQ1	5.02989		D19WSU162E	2.30105
TMEM53	5.01585		SERPINF1	2.29622
2210411K11RIK	4.98985		RETSAT	2.27914
PSMC4	4.98668		CYP2C70	2.27594
CHCHD10	4.98627		PGM2	2.26564
1110014O20RIK	4.98387		ARL6IP1	2.25943
RHOBTB1	4.96746		FAH	2.25541
HSPB6	4.94235		STT3B	2.25428
GHR	4.93024		FADS1	2.25361
CYP2F2	4.91892		CYB5B	2.2449
PTER	4.91361		PSMD4	2.23969
NUP210	4.85915		ATOX1	2.21083
1300013J15RIK	4.85879		PLVAP	2.19729
2010003O18RIK	4.85562		GFER	2.19355
FAAH	4.85331		FAM173A	2.19021
ABCB4	4.84913		TNNT1	2.18234
FAM173A	4.84141		ADIPOR2	2.16679
BMP1	4.82733		PEX11A	2.15959
RNPEPL1	4.81979		HSPB6	2.15888
AHCY	4.81448		TRIM25	2.15483
HSPB8	4.80706		PRODH2	2.13676
APEH	4.80235		HSD17B7	2.13236
APOF	4.78621		ATG5	2.13147
D4ERTD22E	4.75793		D4ERTD22E	2.1159
AHCY	4.72273		ZFP36L1	2.11427
GRB7	4.71065		IGF1	2.11205
TCEA3	4.69736		AKR7A5	2.10975
PTBP1	4.69016		ACTA1	2.10622
EXTL3	4.67946		TLK1	2.09996
ELA2A	4.67877		LRP10	2.09169
PGM2	4.66362		ABCG8	2.09091
ATP6V0B	4.65878		HS3ST3B1	2.08681
FURIN	4.64798		SLC22A1	2.08678
AARS	4.62447		C78339	2.08379
HYAL2	4.6154		ADAMTS2	2.08201
RNF103	4.61442		SUPT6H	2.0809
NFE2L1	4.61178		PTP4A2	2.07484
PIK3R1	4.56508		ECM1	2.07333
KNG1	4.56392		FOXA3	2.07226
COL18A1	4.55249		MYO6	2.07056
HC	4.54426		GLG1	2.05793
PRODH2	4.52758		PTBP1	2.05546
KLHDC10	4.5214		TPI1	2.05369
MCM10	4.50301		ENSMUSG00000074075	2.05316
HSD3B7	4.50171		ERRFI1	2.0524
INMT	4.45929		NFYB	2.04016
IL11RA1	4.4476		UROC1	2.0289
SCAMP1	4.44059		SFXN1	2.02775
GARS	4.42869		RNF103	2.02091
ADIPOR2	4.41496		HIBADH	2.01941
PGP	4.3794		GPT2	2.00912
LOC677213	4.37179		AGRN	2.0063
ARL1	4.37112
4930564D15RIK	4.3604
RNU6	4.35312
LOC675228	4.34291
MRPS24	4.33418
1300011L04RIK	4.33291
PPM1B	4.31774
SLC6A9	4.31102
PSMD4	4.30254
TXNDC15	4.29695
TMBIM6	4.29545
ACY1	4.27694
MYO9B	4.26902
F9	4.26539
KEG1	4.26502
TRAPPC1	4.25798
SERPINA3N	4.25749
NALP6	4.25205
TMEM56	4.2515
ATP2A1	4.23607
OTTMUSG00000000231	4.23405
IRF2	4.23222
CD59A	4.21212
RNF181	4.21021
PFKL	4.19931
CSRP2	4.19907
CRP	4.1819
NDUFA10	4.16589
GSTZ1	4.14866
SLC25A28	4.13439
LAMP2	4.13376
SERF2	4.12653
TBCEL	4.12586
MT1	4.10778
HPD	4.10541
POR	4.09802
CYP2D9	4.09521
ATP6AP2	4.09387
HAAO	4.09171
TRAF6	4.09054
ATP6V0D1	4.08063
BCKDHA	4.07151
POLDIP2	4.06985
ST5	4.04571
ZFP523	4.04151
VCP	4.0156
LRP10	4.0101
ACAA1B	4.00791
D0H4S114	4.00615
NME7	4.00069
LASP1	3.99254
NISCH	3.99133
MRPS34	3.9903
F2R	3.98699
CTAGE5	3.98578
MIF	3.96038
BSCL2	3.93864
DBP	3.91252
TAX1BP1	3.90558
NDUFA13	3.89738
CYP4A12B	3.89586
1110038D17RIK	3.89228
ACTA2	3.89019
FIBP	3.88187
0610007C21RIK	3.88171
SUMO1	3.8785
SUPT6H	3.87543
SACM1L	3.86329
PARVA	3.8421
GNAT1	3.84128
IYD	3.83266
MUPCDH	3.82872
ATG5	3.82815
MFN1	3.8214
GRHPR	3.81875
TRIM25	3.80714
AGRN	3.80398
GDI1	3.80096
NNMT	3.7712
CTSC	3.75549
DAZAP1	3.75426
FARS2	3.75342
PSMD13	3.74173
MTCH1	3.72785
HSD17B7	3.72483
ATP5B	3.71671
EGR1	3.71539
PEX19	3.71039
SOD2	3.68161
MRPL49	3.67983
HIST2H2AA1	3.65578
PPAP2B	3.65494
4833426J09RIK	3.65352
PCK1	3.65144
MUP3	3.65072
AOX3	3.63993
COPS2	3.63824
GNPTG	3.63815
BAT1A	3.63733
NDUFV2	3.63633
GRINA	3.63508
FNTA	3.63149
CYP2C44	3.62035
AKR1C19	3.61051
IQGAP2	3.6073
NME1	3.60419
RAB2A	3.60102
ACLY	3.60055
SNX17	3.59931
RXRB	3.58731
MLXIPL	3.58247
SNURF	3.57414
NAPRT1	3.57145
CYP2C70	3.55394
GSTK1	3.53265
LOC100048105	3.52842
EG624219	3.51596
FLOT2	3.49589
KCNK5	3.4799
ZYX	3.47448
1810013B01RIK	3.46945
MYO6	3.45988
1810064F22RIK	3.44663
NDUFB8	3.44583
ALDH6A1	3.44376
HSD17B4	3.4434
CD164	3.44217
APLP2	3.44162
DNAJB2	3.42796
1810049N02RIK	3.42571
SLC6A13	3.42321
GSTT3	3.42237
PKP4	3.41952
GNPTG	3.41315
GPR146	3.38448
ABCD3	3.38209
POR	3.36931
ATP6V1E1	3.35682
GGNBP2	3.3369
MGEA6	3.33575
GFER	3.33458
EBPL	3.32639
PAOX	3.31877
ACTR1A	3.31744
SUCLG1	3.31627
DDX47	3.31624
EEF1G	3.30982
CYP4F13	3.30914
RANGAP1	3.30501
MAST3	3.30449
EG434402	3.28903
GORASP2	3.28726
LIMS2	3.27892
COMMD6	3.26692
EIF4H	3.26547
RBX1	3.26233
MYL1	3.25851
0610007C21RIK	3.25641
SLC1A2	3.25436
SMC1A	3.24993
ZFP259	3.24598
ACACB	3.23318
UBQLN1	3.23088
PSMF1	3.22516
UPF2	3.22368
SSR4	3.22085
CDK5RAP3	3.21834
ARL6IP1	3.20562
HERPUD1	3.20329
D9ERTD392E	3.19284
D17WSU92E	3.19125
EXOSC7	3.18658
PLEKHG3	3.1827
ZDHHC12	3.17491
C3	3.17065
SFXN1	3.16523
EIF3I	3.1641
PHF5A	3.15753
PRODH	3.15668
SFRS2	3.13878
CYP2D10	3.12985
DPP3	3.12772
AI450540	3.12106
MKLN1	3.11791
LASS2	3.11327
TMEM25	3.11291
CAMTA2	3.11118
DAPK2	3.09876
ENSMUSG00000074075	3.09591
MTAP7D1	3.09427
PPM1F	3.09129
SHMT2	3.08858
ERP29	3.0864
PTBP1	3.0844
HDGFRP2	3.08278
ST6GAL1	3.08121
ZFP36L1	3.07951
IRF1	3.07606
5330430P07RIK	3.0727
FERMT2	3.06453
ELOVL5	3.06188
ARL8B	3.05542
COX6A2	3.04559
TMEM38B	3.04322
CHMP1B	3.04275
F11	3.04179
TSTA3	3.04104
AP1B1	3.03061
TPM2	3.02936
THYN1	3.02513
FTO	3.02348
TPCN1	3.00856
H2-KE6	3.00848
ITIH4	3.00344
HECTD1	3.00094
DUSP6	2.99898
F13B	2.98874
WDR1	2.97822
ABAT	2.97728
VDAC1	2.97413
2310047A01RIK	2.97263
KYNU	2.97239
NPM3-PS1	2.97094
DAK	2.96842
MYO9B	2.9659
CCBL1	2.95909
SCL0001849.1_2273	2.95373
PPAP2C	2.95095
1700019G17RIK	2.93848
2310004N11RIK	2.93435
G6PC	2.91089
CGGBP1	2.90968
ALDH5A1	2.90849
HEATR1	2.90604
AZGP1	2.90417
UBE2L3	2.90375
SAS	2.90301
PIK3R1	2.9016
HDGF	2.89851
SLC40A1	2.89762
RPN2	2.89708
PTPRD	2.89368
SLC25A1	2.88837
2700060E02RIK	2.88365
CDO1	2.88359
POLR2L	2.88289
ALDH3A2	2.88266
A630042L21RIK	2.88218
LOC100047670	2.88068
MTERFD2	2.87922
PTP4A2	2.87751
AMFR	2.8769
CRELD1	2.8769
NUCB1	2.87095
MLF2	2.85615
NUDC	2.85285
SAP30L	2.85245
DCLK3	2.85186
GSTM2	2.84716
ZKSCAN5	2.84555
RETSAT	2.84404
IQGAP2	2.84398
FLOT2	2.84364
RNF6	2.84199
C530044N13RIK	2.83763
SLC25A38	2.83607
5830404H04RIK	2.83161
ATP1A1	2.83143
DUSP11	2.82895
PRPF19	2.82497
2210419D22RIK	2.82272
PREB	2.8133
DOCK6	2.8112
RHOT2	2.80497
PPP2R5D	2.80292
MASP2	2.80043
CEBPB	2.79741
NELF	2.79497
TUFM	2.7944
NUDT7	2.79411
PSMD7	2.79125
FGFR2	2.78956
VPS54	2.78125
TMEM184B	2.77918
MAP2K4	2.77367
SLC19A2	2.76907
SORT1	2.76463
LAPTM4A	2.76285
MRPL17	2.75909
DHDH	2.75824
PTPRD	2.75051
ECSIT	2.74758
NELF	2.74729
CYP2C67	2.7461
ITIH1	2.74554
DCTN2	2.74349
MRPS7	2.74168
LOC100048105	2.7397
SAE1	2.73594
MIDN	2.73375
CTNNA1	2.73305
SLC25A45	2.73277
EIF5	2.7324
AURKAIP1	2.73141
IRF3	2.72607
VAV2	2.72213
LSM4	2.72213
SLC11A1	2.71754
SPATA13	2.71672
AUP1	2.71263
GCK	2.71196
GLO1	2.7101
SSR4	2.70969
GSTM2	2.70475
SPOP	2.70065
STT3B	2.69923
LSM1	2.69849
ARHGEF11	2.69751
PNLIPRP1	2.6975
MIR16	2.69746
ITIH3	2.69451
6430706D22RIK	2.68805
EDEM2	2.68728
HSF1	2.68117
PRELP	2.67866
SNX2	2.67563
SBK	2.67464
1110003E01RIK	2.67318
SIRT7	2.67245
MUTED	2.67243
IGF1	2.6719
1810022K09RIK	2.66347
MIB2	2.65521
POLRMT	2.65214
RAB32	2.64876
AIFM2	2.64679
LDB1	2.63819
MDM2	2.63643
MARK2	2.63373
MAT1A	2.63256
PHACTR4	2.63157
CYP2C50	2.62571
CYP27A1	2.62551
1110020P15RIK	2.62518
LOC666904	2.62333
SMPD1	2.6217
GBL	2.61976
1810027O10RIK	2.61879
HGSNAT	2.61824
ZCCHC8	2.61666
AMBP	2.61303
RRBP1	2.60983
CXCL1	2.60473
GALT	2.59673
CADPS2	2.59507
NPR2	2.58785
RN18S	2.57918
DYNC1I2	2.57809
TSC2	2.57672
PSKH1	2.56994
FKBP8	2.56874
1300018I05RIK	2.55278
PNPO	2.55262
RANGAP1	2.55184
BCL7C	2.54284
MFSD1	2.54141
IRS2	2.53977
MRPL33	2.53953
ERRFI1	2.53831
SIF1	2.53673
GBA	2.53615
SBDS	2.53037
ITIH3	2.52986
PREB	2.52614
ATP6V1H	2.52519
B3GNT1	2.5184
HNF4A	2.51598
CFP	2.51109
LOC100042777	2.50894
MGRN1	2.50751
DPAGT1	2.50547
2310022B05RIK	2.50406
GNA-RS1	2.50249
CSNK1G2	2.50175
UGT2B36	2.49883
MCEE	2.49397
TAPT1	2.48846
0910001L09RIK	2.48412
EIF3D	2.48039
D10ERTD641E	2.47538
CLEC4F	2.46696
APOC4	2.46252
ACOX2	2.4624
PLOD3	2.45918
LMO4	2.45763
RAB28	2.45631
OPRS1	2.45342
SEC14L2	2.45321
5830434P21RIK	2.44992
BAAT	2.44911
POP5	2.44864
DECR1	2.44563
BCLAF1	2.44548
NPEPL1	2.44475
ADH4	2.43396
CPN1	2.43311
PARK7	2.43228
DHX38	2.42713
ACTA1	2.4271
NFIX	2.42669
PRDX1	2.42504
ALDOB	2.42002
RASA1	2.41791
1810046J19RIK	2.41593
TMEM176B	2.40836
TMEM111	2.39731
LPL	2.39614
NPM3	2.39496
LOC100045300	2.39325
TEX261	2.39052
MARK3	2.38625
RNASE4	2.38445
TMED9	2.38223
MFGE8	2.37854
FCGRT	2.37477
RPL23	2.37218
PRKACB	2.37078
FZR1	2.37072
PPA1	2.36625
DHCR24	2.36621
MTX1	2.36571
ASS1	2.36563
RAP2C	2.36371
UBAP2	2.36333
ZNF512B	2.36189
SFRS1	2.36155
1110003O08RIK	2.36112
FAM102A	2.35965
ELL	2.35657
SLC17A2	2.34998
IDH3B	2.3481
PRKCZ	2.3478
PON2	2.34176
FAAH	2.33977
ZDHHC8	2.3383
TRAFD1	2.33615
CCND1	2.33125
SLC4A2	2.3263
EIF3I	2.32521
ZER1	2.32351
LRG1	2.31889
APOA5	2.31845
DDX17	2.31774
AI481316	2.31219
SLCO2B1	2.3111
PSMD1	2.31103
DNAJC10	2.31017
ACTB	2.30575
UBE2L3	2.29968
2810410A03RIK	2.2973
UXT	2.29614
AIP	2.29377
NDUFS6	2.29293
PPTC7	2.28993
RPL38	2.28959
ZFAND3	2.28491
ARL6IP4	2.28432
LOC100044164	2.28232
TIMM8A1	2.2815
TRIOBP	2.27797
PCSK9	2.27739
DHX30	2.27586
LOC100043671	2.27248
PJA2	2.27042
ITPR1	2.26875
TLK1	2.26846
2400003C14RIK	2.2671
LOC100044692	2.2664
ILVBL	2.2654
1500034J01RIK	2.26024
WASL	2.26006
LIMS2	2.25776
ARD1A	2.24876
HABP2	2.24745
LEMD2	2.24452
XPNPEP1	2.24226
2700092H06RIK	2.24166
CLPP	2.24089
AGMAT	2.23835
MRPL2	2.23583
SNX13	2.23009
MAP2K2	2.2238
MFN1	2.22307
PDZK1	2.223
PALLD	2.21978
NUBP1	2.21916
PPP2R5D	2.21589
AI316807	2.21396
A730017D01RIK	2.20864
RELA	2.20665
1110032A13RIK	2.19989
CIB1	2.19699
NFYC	2.1968
GTF3C2	2.19467
D030063E12	2.19004
KCTD2	2.18872
ANAPC5	2.18456
PLXNA2	2.18313
SELENBP2	2.18202
ACSS2	2.18087
NDUFS7	2.18036
DDX6	2.17391
SLC6A6	2.17319
NFYB	2.16894
TRAM1	2.16393
C2	2.15587
CYB5B	2.15521
HDLBP	2.15287
POP4	2.14881
DUS1L	2.1467
DNAJC3	2.14298
MRPS30	2.13517
1110020P15RIK	2.13286
SPON2	2.13277
ASB13	2.13027
NMT1	2.12977
WHSC1L1	2.129
SMOC1	2.12862
CPT2	2.12652
DCAKD	2.12487
DMWD	2.12477
DNAJB6	2.12335
D630014A15RIK	2.12314
SIPA1L1	2.11971
VPS37B	2.11946
PEMT	2.11609
3110001P07RIK	2.11415
RPL3	2.11308
SSSCA1	2.11036
MRPL10	2.10894
ARPC5	2.10855
SFXN1	2.10736
C430014K11RIK	2.10594
BZW1	2.10512
HNRNPAB	2.10116
NRBP2	2.0996
LOC100047707	2.09712
TMED4	2.09394
NOTUM	2.09237
VPS53	2.09184
RASGRP4	2.09126
NDUFV1	2.0896
1110034O24RIK	2.08861
PDXDC1	2.08803
5730469M10RIK	2.08734
UXT	2.08689
PIAS1	2.08576
TLCD1	2.08261
ZCCHC6	2.08154
RPA1	2.08121
A230050P20RIK	2.08066
EG433224	2.08044
SLC39A4	2.07944
PARL	2.07932
EPHX1	2.07855
KLHL21	2.07753
MLL5	2.07697
POLDIP3	2.07538
TXNDC5	2.07394
SEMA4A	2.07321
TRIM26	2.07182
ALG5	2.06977
PEX11A	2.06866
TCF25	2.06795
ITM2B	2.06565
SLC24A6	2.06151
BRD4	2.06033
GCDH	2.05627
DYRK1B	2.05522
LOC100042427	2.05512
TALDO1	2.05481
2310033F14RIK	2.05474
PLEC1	2.05464
PANK1	2.05383
ACSL5	2.05273
LOC100047184	2.05143
SLC27A5	2.0507
MB	2.05012
HSD17B10	2.04952
HBP1	2.04915
MKNK2	2.04663
AQP1	2.04657
GLG1	2.04058
C330006A16RIK	2.03849
IRF2BP1	2.03674
PLRG1	2.03467
MAF1	2.03461
EIF1AD	2.03443
1810010M01RIK	2.03409
COX10	2.02989
TBC1D22A	2.02824
HMGCL	2.02255
FLOT1	2.02092
SLC31A1	2.02037
COG8	2.01901
JMJD6	2.01578
PRODH2	2.01508
SFRS2	2.01434
ZBTB17	2.01281
GPR108	2.01211
BACH1	2.01162
ST3GAL3	2.00753
LRSAM1	2.00574
GCNT2	2.00532
DNAJA3	2.00382
1300017J02RIK	2.00221
PEX11B	2.00162
