# Supplementary material for: Genome-wide analysis of mRNAs associated with mouse peroxisomes
Source: BMC Genomics. 2016 Dec 22;17(Suppl 13):1028. doi: 10.1186/s12864-016-3330-x (PMC5259856; doi:10.1186/s12864-016-3330-x)
Supplement: Additional file 4: — The list of enriched cellular component gene ontologies in pairwise comparisons between all analyzed subcellular fractions. (XLSX 11 kb) [file 12864_2016_3330_MOESM4_ESM.xlsx]

## Sheet: Лист1
Type 1	Type 2	GO	Cellular Component	P-value	Enrichment	Cellular Component Genes in Type 1	Cellular Component Genes in Type 2	Other Genes in Type 1	Other Genes in Type 2
PX	T	5739	mitochondrion	0.00261	1.3	256	261	1369	1858
PX	T	5576	extracellular	0.0416	0.83	233	356	1392	1763
IP	T	5794	golgi	0.0236	1.4	72	188	685	2506
IP	T	5783	endoplasmic reticulum	0.0286	1.3	87	237	670	2457
IP	PX	31012	extracellular matrix	0.00473	6.6	7	3	502	1420
IP	PX	5739	mitochondrion	0.0332	0.71	59	221	450	1202
PX	ML	5576	extracellular	2.53e-44	2.4	816	461	2698	3640
PX	ML	5739	mitochondrion	1.36e-32	0.42	257	658	3257	3443
PX	ML	5743	mitochondrial inner membrane	3.54e-16	0.33	64	216	3450	3885
PX	ML	5783	endoplasmic reticulum	2e-09	0.63	251	456	3263	3645
PX	ML	5777	peroxisome	9.34e-06	0.37	24	75	3490	4026
PX	ML	5829	cytosol	0.000163	0.63	104	190	3410	3911
PX	ML	5764	lysosome	0.000329	0.53	47	102	3467	3999
PX	ML	5730	nucleolus	0.0236	0.63	37	69	3477	4032
IP	ML	5576	extracellular	2.06e-12	2.04	172	720	531	4508
IP	ML	5739	mitochondrion	1.59e-08	0.45	47	724	656	4504
IP	ML	5743	mitochondrial inner membrane	1.01e-05	0.28	9	235	694	4993
IP	ML	5783	endoplasmic reticulum	0.000402	0.59	43	534	660	4694
ML	T	5739	mitochondrion	6.74e-23	2.3	681	160	3781	2082
ML	T	5743	mitochondrial inner membrane	5.34e-12	3	220	38	4242	2204
ML	T	5783	endoplasmic reticulum	1.13e-08	1.7	488	150	3974	2092
ML	T	5777	peroxisome	1.06e-05	3.6	77	11	4385	2231
ML	T	5829	cytosol	0.000711	1.6	203	64	4259	2178
ML	T	5764	lysosome	0.00155	1.9	111	30	4351	2212
